# Supplementary material for: Adults Do Not Distinguish Action Intentions Based on Movement Kinematics Presented in Naturalistic Settings
Source: Brain Sci. 2021 Jun 21;11(6):821. doi: 10.3390/brainsci11060821 (PMC8234011; doi:10.3390/brainsci11060821)
Supplement: Supplementary file 1 [file brainsci-11-00821-s001.zip]

Archive with 5 entries (4 files):
- supplementary_material/
- supplementary_material/S1.avi
- supplementary_material/S2.avi
- supplementary_material/S3.avi
- supplementary_material/S4.avi
